# Supplementary material for: Construction of ubiquitination-related risk model for predicting prognosis in lung adenocarcinoma
Source: Sci Rep. 2025 Apr 6;15:11787. doi: 10.1038/s41598-025-92177-4 (PMC11973225; doi:10.1038/s41598-025-92177-4)
Supplement: Supplementary file 2 — Supplementary Material 2 [file 41598_2025_92177_MOESM2_ESM.csv]

Supplementary Table 2��The proportion of censored data in all datasets.
		Censored	Uncensored	Censored ratio		Censored	Uncensored	Censored ratio
TCGA
	High	132	100	56.90%	cluster1	134	92	59.29%
	Low	165	67	71.12%	cluster2	163	75	68.49%
GSE72094
	High	122	77	61.31%
	Low	163	36	81.91%
GSE41271
	High	47	42	52.81%
	Low	63	25	71.59%
GSE42127
	High	35	30	53.85%
	Low	53	11	82.81%
GSE37745
	High	13	37	26.00%
	Low	16	34	32.00%
GSE30219
	High	12	29	29.27%
	Low	28	13	68.29%
GSE68465
	High	80	137	36.87%
	Low	126	91	58.06%
