# Supplementary material for: Construction of ubiquitination-related risk model for predicting prognosis in lung adenocarcinoma
Source: Sci Rep. 2025 Apr 6;15:11787. doi: 10.1038/s41598-025-92177-4 (PMC11973225; doi:10.1038/s41598-025-92177-4)
Supplement: Supplementary file 3 — Supplementary Material 3 [file 41598_2025_92177_MOESM3_ESM.csv]

Supplementary Table 1. The RNA expression data of four URGs using RT-qPCR.
Cell	Gene	Ct	2 - ¦¤¦¤ CT
BEAS-2B	CISH	30.04614639	1
BEAS-2B	CISH	30.23619652	0.88
BEAS-2B	CISH	29.92021942	1.09
BEAS-2B	H-GAPDH	27.05244064
BEAS-2B	H-GAPDH	27.02555656
BEAS-2B	H-GAPDH	26.93080521
A549	CISH	30.06056213	9.71
A549	CISH	29.78847313	11.73
A549	CISH	29.79469872	11.68
A549	H-GAPDH	29.91949081
A549	H-GAPDH	30.11676025
A549	H-GAPDH	30.85629272
NCI-H1299	CISH	33.18537521	0.32
NCI-H1299	CISH	33.48003006	0.26
NCI-H1299	CISH	32.83699799	0.4
NCI-H1299	H-GAPDH	28.48008537
NCI-H1299	H-GAPDH	28.34086418
NCI-H1299	H-GAPDH	28.6134491
HCC-827	CISH	26.49339104	4.51
HCC-827	CISH	26.98459816	3.21
HCC-827	CISH	27.01024055	3.15
HCC-827	H-GAPDH	25.62584305
HCC-827	H-GAPDH	25.80138206
HCC-827	H-GAPDH	25.4421463
BEAS-2B	DTL	24.69401741	1
BEAS-2B	DTL	25.93728065	0.42
BEAS-2B	DTL	25.66789627	0.51
BEAS-2B	H-GAPDH	26.41487694
BEAS-2B	H-GAPDH	26.24304962
BEAS-2B	H-GAPDH	26.3657341
A549	DTL	29.37031174	0.45
A549	DTL	29.72107697	0.35
A549	DTL	29.71180344	0.35
A549	H-GAPDH	29.88633919
A549	H-GAPDH	29.82672691
A549	H-GAPDH	29.84675217
NCI-H1299	DTL	27.97661018	0.36
NCI-H1299	DTL	27.12104034	0.66
NCI-H1299	DTL	27.46432686	0.52
NCI-H1299	H-GAPDH	28.15463448
NCI-H1299	H-GAPDH	28.21272278
NCI-H1299	H-GAPDH	28.12360954
HCC-827	DTL	25.23028755	0.35
HCC-827	DTL	24.59019661	0.55
HCC-827	DTL	25.39388657	0.31
HCC-827	H-GAPDH	25.37521362
HCC-827	H-GAPDH	25.38268852
HCC-827	H-GAPDH	25.36461639
BEAS-2B	STC1	27.33513641	1
BEAS-2B	STC1	26.95336914	1.3
BEAS-2B	STC1	26.9064846	1.35
BEAS-2B	H-GAPDH	26.06421661
BEAS-2B	H-GAPDH	26.20557594
BEAS-2B	H-GAPDH	25.93125153
A549	STC1	27.53236389	10.78
A549	STC1	26.93691254	16.28
A549	STC1	27.23180389	13.27
A549	H-GAPDH	29.64095879
A549	H-GAPDH	29.6637249
A549	H-GAPDH	29.77793694
NCI-H1299	STC1	27.08587646	4.77
NCI-H1299	STC1	26.92311287	5.33
NCI-H1299	STC1	26.5470314	6.92
NCI-H1299	H-GAPDH	28.05690002
NCI-H1299	H-GAPDH	28.12050438
NCI-H1299	H-GAPDH	28.03363609
HCC-827	STC1	24.60673141	3.74
HCC-827	STC1	24.30782127	4.6
HCC-827	STC1	23.84401894	6.35
HCC-827	H-GAPDH	25.30605507
HCC-827	H-GAPDH	25.25357628
HCC-827	H-GAPDH	25.16729736
BEAS-2B	UBE2S	24.13595772	1
BEAS-2B	UBE2S	23.94895554	1.14
BEAS-2B	UBE2S	24.22872162	0.94
BEAS-2B	H-GAPDH	25.22159004
BEAS-2B	H-GAPDH	26.57496834
BEAS-2B	H-GAPDH	25.00940514
A549	UBE2S	28.1607132	3.34
A549	UBE2S	29.1995945	1.62
A549	UBE2S	28.85978317	2.06
A549	H-GAPDH	31.27853394
A549	H-GAPDH	31.28697014
A549	H-GAPDH	31.5296669
NCI-H1299	UBE2S	23.55707932	13.12
NCI-H1299	UBE2S	23.75673676	11.43
NCI-H1299	UBE2S	23.40126991	14.62
NCI-H1299	H-GAPDH	28.67237473
NCI-H1299	H-GAPDH	Undetermined
NCI-H1299	H-GAPDH	28.80194473
HCC-827	UBE2S	23.93497658	2.05
HCC-827	UBE2S	23.3414669	3.1
HCC-827	UBE2S	23.57198143	2.64
HCC-827	H-GAPDH	25.98193741
HCC-827	H-GAPDH	25.98814774
HCC-827	H-GAPDH	27.34798622
