# Supplementary material for: Construction of ubiquitination-related risk model for predicting prognosis in lung adenocarcinoma
Source: Sci Rep. 2025 Apr 6;15:11787. doi: 10.1038/s41598-025-92177-4 (PMC11973225; doi:10.1038/s41598-025-92177-4)
Supplement: Supplementary file 4 — Supplementary Material 4 [file 41598_2025_92177_MOESM4_ESM.csv]

Supplementary Table 1�� Datasets information
Dataset	Sample_size	Data_type	Data_unit
TCGA-LUAD	464	Gene expression RNAseq	log2(norm_count+1)
GSE42127	176	GeneChips were scanned using the Affymetrix GeneArray scanner, normalized by Robust Multi-Array average (RMA) algorithm	log2(norm_count+1)
GSE68465	442	GeneChips were scanned using the Affymetrix GeneArray scanner, normalized by Robust Multi-Array average (RMA) algorithm	log2(norm_count+1)
GSE72094	398	GeneChips were scanned using the Affymetrix GeneArray scanner, normalized by Robust Multi-Array average (RMA) algorithm	log2(norm_count+1)
GSE30219	293	GeneChips were scanned using the Affymetrix GeneArray scanner, normalized by Robust Multi-Array average (RMA) algorithm	log2(norm_count+1)
GSE37745	196	GeneChips were scanned using the Affymetrix GeneArray scanner, normalized by Robust Multi-Array average (RMA) algorithm	log2(norm_count+1)
GSE41271	274	GeneChips were scanned using the Affymetrix GeneArray scanner, normalized by Robust Multi-Array average (RMA) algorithm	log2(norm_count+1)
